# Supplementary material for: ALK, ROS1, RET and NTRK1–3 Gene Fusions in Colorectal and Non-Colorectal Microsatellite-Unstable Cancers
Source: Int J Mol Sci. 2023 Sep 2;24(17):13610. doi: 10.3390/ijms241713610 (PMC10488195; doi:10.3390/ijms241713610)
Supplement: Supplementary file 1 [file ijms-24-13610-s001.zip]

Archive with 1 entries (1 files):
- ijms-2583894-supplementary.pdf
